# Supplementary material for: First Molecularly Confirmed Outbreak of Bovine Pythiosis Caused by Pythium insidiosum in the Amazon Biome
Source: Pathogens. 2026 Apr 9;15(4):409. doi: 10.3390/pathogens15040409 (PMC13118605; doi:10.3390/pathogens15040409)
Supplement: Supplementary file 1 [file pathogens-15-00409-s001.zip]

Archive with 2 entries (2 files):
- Figure S1.TIF
- Figure S1.pptx
